# Supplementary material for: Evolution of the Insect Desaturase Gene Family with an Emphasis on Social Hymenoptera
Source: Mol Biol Evol. 2014 Nov 24;32(2):456–71. doi: 10.1093/molbev/msu315 (PMC4298175; doi:10.1093/molbev/msu315)
Supplement: Supplementary Data [file supp_msu315_MBE-14-0523_R1-Desats-SM-TableS2.xls]

## Sheet: Annotation Table
Table S2. Annotation table of acyl-CoA desaturase genes in 15 insect species.
Species & database link	Gene name	Official gene set ID	Predicted peptide length [aa]	Annotated peptide length [aa]	Linkage group	Region [bp]
Acromyrmex echinatior	Aech_desatE	AECH16846	334	332	scaffold115	125697 - 122445
hymenopteragenome.org	Aech_desatD	AECH16847	364	370	scaffold115	137243 - 130085
	Aech_desatB_a	AECH10350	330	345	scaffold326	206544 - 201731
	Aech_desatB_b	AECH16842	258	350	scaffold115	30011 - 32317
	Aech_desatB_c	AECH22965	350	350	scaffold19	78510 - 76363
	Aech_desatB_d	-	-	334	scaffold115	77561 - 79554
	Aech_desatB_e	AECH16843	629	353	scaffold115	49303 - 54111
	Aech_desatB_f	AECH10026	323	323	scaffold115	87534 - 90186
	Aech_desatB_g	AECH10025	351	351	scaffold115	65406 - 67942
	Aech_desatB_h	AECH22062	353	352	scaffold285	284313 - 287533
	Aech_desatA2_a	AECH16850	376	376	scaffold115	172916 - 175559
	Aech_desatA2_b	AECH16843	629	329	scaffold115	40485 - 42228
	Aech_desatA1	AECH16845	353	353	scaffold115	116673 - 119761
	Aech_ifc	AECH20465	320	320	scaffold303	84088 - 86109
	Aech_Cyt_b5_r	AECH13625	538	426	scaffold221	2178798 - 2181304
	Aech_desat_frag1	-	-	25	scaffold115	83090 - 83016
	Aech_desat_frag2	-	-	41	C1734665	122 - 3
Acyrthisiphon pisum	Acpi_desatE	ACYPI006757	324	324	gi|299507150|gb|GL349927.1|	62460-66202
aphidbase.com	Acpi_desatC	ACYPI002475	406	406	gi|299507129|gb|GL349948.1|	98580-89878
	Acpi_desatB_a	ACYPI009848	362	362	gi|299506361|gb|GL350716.1|	50025-62606
	Acpi_desatB_b	ACYPI010011	335	335	gi|299507421|gb|GL349656.1|	415714-414250
	Acpi_desatA2_a	ACYPI006451	381	381	gi|299506722|gb|GL350355.1|	183934-197121
	Acpi_desatA2_b	ACYPI008951	432	432	gi|299507340|gb|GL349737.1|	434263-426532
	Acpi_desatA1_a	ACYPI007407	343	343	gi|299507150|gb|GL349927.1|	43145-47800
	Acpi_desatA1_b	ACYPI000066	368	368	gi|299507375|gb|GL349702.1|	248361-244618
	Acpi_desatA1_c	ACYPI067858	366	366	gi|299507150|gb|GL349927.1|	51859-49941
	Acpi_desatA1_d	ACYPI004377	347	347	gi|299507070|gb|GL350007.1|	262958-272357
	Acpi_ifc	ACYPI003557	321	321	gi|299507447|gb|GL349630.1|	380365-372925
	Acpi_Cyt_b5_r_a	ACYPI006825	435	435	gi|299507380|gb|GL349697.1|	637445-640969
	Acpi_Cyt_b5_r_b	ACYPI005012	430	430	gi|299507446|gb|GL349631.1|	1214253-1210599
	Acpi_Cyt_b5_r_c	ACYPI088353	163	163	gi|299506900|gb|GL350177.1|	250230-252828
	Acpi_desat_frag1	-	-	75	gi|299498230|gb|GL358847.1|	968-744
Anopheles gambiae	Agam_desatE_a	AGAP003050	363	363	chromosome:AgamP3:2R:1:61545105:1	31466452-31465075
vectorbase.org	Agam_desatE_b	AGAP003051	345	209	chromosome:AgamP3:2R:1:61545105:1	31472055-31471358
	Agam_desatD	AGAP003051	381	381	chromosome:AgamP3:2R:1:61545105:1	31476164-31474695
	Agam_desatC	AGAP004572	546	546	chromosome:AgamP3:2R:1:61545105:1	57685982-57694740
	Agam_desatB_a	AGAP003049	402	402	chromosome:AgamP3:2R:1:61545105:1	31452936-31443573
	Agam_desatB_b	AGAP012720	159	147	chromosome:AgamP3:UNKN:1:42389979:1	25105827-25103553
	Agam_desatB_c	AGAP013071	396	396	chromosome:AgamP3:2R:1:61545105:1	31442223-31439420
	Agam_desatA2	AGAP003418	409	409	chromosome:AgamP3:2R:1:61545105:1	37488706-37493303
	Agam_desatA1_a	AGAP001713	355	355	chromosome:AgamP3:2R:1:61545105:1	8873957-8875608
	Agam_desatA1_b	AGAP012920	167	214	chromosome:AgamP3:UNKN:1:42389979:1	39226068-39225088
	Agam_ifc_a	AGAP011402	345	345	chromosome:AgamP3:3L:1:41963435:1	23869478-23868444
	Agam_ifc_b	AGAP012111	242	321	chromosome:AgamP3:3L:1:41963435:1	37762887-37761925
	Agam_Cyt_b5_r_a	AGAP010150	434	434	chromosome:AgamP3:3R:1:53200684:1	49505708-49504266
	Agam_Cyt_b5_r_b	AGAP010149	461	461	chromosome:AgamP3:3R:1:53200684:1	49488501-49486874
	Agam_desat_frag1	-	-	101	chromosome:AgamP3:UNKN:1:42389979:1	33644384-33644686
	Agam_desat_frag2	-	-	58	chromosome:AgamP3:UNKN:1:42389979:1	31913590-31913417
	Agam_desat_frag3	-	-	108	chromosome:AgamP3:2R:1:61545105:1	57701206-57701614
Apis mellifera	Amel_desatE_a	GB42217	220	321	Contig4186	7836 - 11201
hymenopteragenome.org	Amel_desatE_b	GB48194	291	304	GroupUn308	9501 - 6581
	Amel_desatD	GB48193	368	372	GroupUn308	17744 - 13492
	Amel_desatB	GB40659	336	336	Group12.13	493429 - 491580
	Amel_desatA2_a	GB51236	376	376	GroupUn12	40227 - 45451
	Amel_desatA2_b	GB51238	368	368	GroupUn12	96167 - 101258
	Amel_desatA2_c	GB42218	456	268	Group1.34	21180 - 23732
	Amel_desatA2_d	GB42219	241	366	Group1.34	18737 - 29604
	Amel_desatA2_e	-	-	169	Contig4186	15851 - 14046
	Amel_desatA1	GB48195	347	347	GroupUn308	1889 - 4030
	Amel_ifc part 1	-	-	241	Group16.5	423379 - 424933
	Amel_ifc part 2	-	-	80	gnl|Amel_3.0|44604334	121-424
	Amel_ifc	GB47630	598	321	see above 2 rows	see above 2 rows
	Amel_Cyt_b5_r_a	GB51760	427	427	Group8.12	801082-802849
	Amel_Cyt_b5_r_b	GB51761	427	427	Group8.46	176702 - 178469
	Amel_desat_frag1	-	-	61	Group1.34	27010 - 27192
	Amel_desat_frag2	-	-	70	Contig4186	410 - 201
Atta cephalotes	Acep_desatE	ACEP11295	329	329	scaffold00004	5938938 - 5935603
hymenopteragenome.org	Acep_desatD	ACEP11297	364	364	scaffold00004	5955231 - 5947878
	Acep_desatB_a	ACEP10446	337	337	scaffold00013	4484877 - 4480152
	Acep_desatB_b	ACEP18461	351	351	scaffold00389	2879 - 369
	Acep_desatB_c	ACEP11287	351	351	scaffold00004	5810954 - 5813500
	Acep_desatB_d	ACEP11286	322	322	scaffold00004	5866585 - 5870452
	Acep_desatB_e	ACEP11288	352	352	scaffold00004	5835729 - 5840772
	Acep_desatB_f	ACEP11280	329	329	scaffold00004	5858002 - 5860008
	Acep_desatB_g	-	-	300	scaffold00004	8566258 - 8563999
	Acep_desatB_h	ACEP14361	84	109	scaffold00356	1610 - 2628
	Acep_desatA2_a	ACEP11284	325	325	scaffold00004	5824385 - 5826075
	Acep_desatA2_b	ACEP11304	377	377	scaffold00004	6003384 - 6006031
	Acep_desatA1 part1	ACEP11296	283	281	scaffold00004	5925266 - 5929786
	Acep_desatA1 part 2	ACEP19039	71	71	scaffold00339	942 - 730
	Acep_desatA1 (combined part 1 & 2)	see above 2 rows	see above 2 rows	352	see above 2 rows	see above 2 rows
	Acep_ifc	ACEP17657	320	320	scaffold00075	833800 - 835815
	Acep_Cyt_b5_r	ACEP16867	426	426	scaffold00019	4921801 - 4924481
Bombus terrestris	Bter_desatE	au6.g1963.t1	322	322	Group4.5	8027377-8024328
hymenopteragenome.org	Bter_desatD	au6.g1962.t1	368	368	Group4.5	8043577-8029613
	Bter_desatB	-	-	332	Group12.1	3311915-3314005
	Bter_desatA2	au6.g1961.t1	377	377	Group4.5	8058486-8077123
	Bter_desatA1	au6.g1964.t1	351	351	Group4.5	8000543-8021673
	Bter_ifc	au6.g8169.t1	321	321	Group18.1	2225971-2228683
	Bter_Cyt_b5_r	au6.g4026.t1	315	433	Group9.1	1978430-1985549
	Bter_desat_frag1	-	-	90	Group11.4	857406-857134
Bombyx mori	Bmor_desatE	BGIBMGA010613	264	330	nscaf2998	1143652-1138492
silkdb.org	Bmor_desatD	BGIBMGA010611	360	344	nscaf2998	1215839-1204807
	Bmor_desatC_a	BGIBMGA006471	377	391	nscaf2853	1887484 - 1891043
	Bmor_desatC_b	BGIBMGA006470	328	384	nscaf2853	1868736-1878459
	Bmor_desatC_c	BGIBMGA006469	217	372	nscaf2853	1851473-1863244
	Bmor_desatB_a	BGIBMGA010614	361	361	nscaf2998	1122566-1120075
	Bmor_desatB_b	BGIBMGA014550	227	302	scaffold798	15843-22613
	Bmor_desatB_c	BGIBMGA001534	160	332	nscaf2136	4093380-4099447
	Bmor_desatB_d part1	-	-	172	scaffold798	4900-1283
	Bmor_desatB_d part2	-	-	52	scaffold17235	532-686
	Bmor_desatB_d part3	-	-	33	scaffold3585	15-113
	Bmor_desatB_d (combined parts 1-3)	-	-	302	see above 3 rows	see above 3 rows
	Bmor_desatB_e	BGIBMGA006253	128	302	nscaf2852	2927984-2922152
	Bmor_desatB_f	-	-	256	nscaf2852	2947896-2963679
	Bmor_desatB_g	-	-	172	nscaf2852	2909641-2916738
	Bmor_desatA2	BGIBMGA010676	258	387	nscaf2998	1281989-1292180
	Bmor_desatA1_a	BGIBMGA010365	352	352	nscaf2993	7934254 - 7930915
	Bmor_desatA1_b	BGIBMGA010681	353	353	nscaf2998	1408999 - 1415629
	Bmor_desatA1_c	BGIBMGA009556	339	339	nscaf2959	49138 - 52253
	Bmpgdesat1	BGIBMGA011563	281	330	nscaf3027	2884323 - 2886490
	Bmor_desatA1_e	BGIBMGA004868	221	326	nscaf2818	2091564 - 2093711
	Bmor_desatA1_f	BGIBMGA005471	411	358	nscaf2828	3853483 - 3859845
	Bmor_desatA1_g	BGIBMGA008171	440	340	nscaf2891	571873 - 580115
	Bmor_desatA1_h	BGIBMGA009568	319	315	nscaf2961	58496 - 62721
	Bmor_ifc part 1	BGIBMGA011173	100	-	nscaf3026	6522062 - 6527778
	Bmor_ifc part 2	BGIBMGA011174	302	-	nscaf3026	6509578 - 6518447
	Bmor_ifc (combined part 1 & 2)	see above 2 rows	see above 2 rows	321	see above 2 rows	6527778-6509578
	Bmor_Cyt_b5_r_a	BGIBMGA012486	452	452	nscaf3045	15706 - 10864
	Bmor_Cyt_b5_r_b	BGIBMGA012487	444	444	nscaf3045	73125-77502
	Bmor_desat_frag1	-	-	36	scaffold745	781-671
Camponotus floridanus	Cflo_desatE	CFLO17863	328	328	scaffold1085	66040 - 62939
hymenopteragenome.org	Cflo_desatD	CFLO17862	366	366	scaffold1085	73018 - 69243
	Cflo_desatC	CFLO22265	346	346	scaffold1533	324776 - 322810
	Cflo_desatB_a	CFLO17869	343	351	scaffold1085	21380 - 23563
	Cflo_desatB_b	CFLO13673	136	157	scaffold4264	905 - 335
	Cflo_desatB_c	CFLO17871	347	347	scaffold1085	35601 - 38783
	Cflo_desatB_d	CFLO22700	336	336	scaffold799	6941 - 2975
	Cflo_desatB_e	-	-	275	scaffold708	34895 - 30497
	Cflo_desatB_f	CFLO19337	335	335	scaffold 708	27057 - 24058
	Cflo_desatB_g	-	-	213	scaffold799	14952 - 11706
	Cflo_desatA2_a	CFLO17873	381	381	scaffold1085	101420 - 104339
	Cflo_desatA2_b	CFLO17870	310	310	scaffold1085	25908 - 27294
	Cflo_desatA2_c part 1	-	-	99	scaffold917	87525 - 86523
	Cflo_desatA2_c part 2	CFLO22220	228	228	scaffold917	86522 - 85080
	Cflo_desatA2_c (combined part 1 & 2)	see above row	see above row	327	see above 2 rows	87525 - 85080
	Cflo_desatA1 part1	CFLO12526	37	71	C4017321	1996 - 2209
	Cflo_desatA1 part2	CFLO17872	288	282	scaffold1085	58373 - 60115
	Cflo_desatA1 (combined part 1 & 2)	see above 2 rows	see above 2 rows	353	see above 2 rows	see above 2 rows
	Cflo_ifc	CFLO17085	321	321	scaffold988	15017 - 11906
	Cflo_Cyt_b5_r_a	CFLO22379	1192	330	scaffold339	266310 - 268287
	Cflo_Cyt_b5_r_b	CFLO22379	1192	425	scaffold339	276862 - 279548
	Cflo_Cyt_b5_r_c	CFLO22446	425	425	scaffold1992	6950 - 9672
	Cflo_Cyt_b5_r_d	CFLO22445	166	166	scaffold1992	147 - 1046
	Cflo_Cyt_b5_r_frag	-	-	90	scaffold4724	340 - 71
	Cflo_desat_frag1	-	-	47	C3771435	177 - 37
	Cflo_desat_frag2	-	-	34	C3634487	3 - 104
	Cflo_desat_frag3	-	-	33	scaffold2645	90711 - 90613
Drosophila melanogaster	Dmel_desatE	FBgn0039755	334	334	3R	26020512-26021950
flybase.org	Dmel_desatD	FBgn0039756	420	420	3R	26022082-26028715
	Dmel_desatB	FBgn0039754	461	461	3R	26011145-26016797
	Dmel_desatA2	FBgn0038130	408	408	3R	9105445-9110316
	desat1 (Fad)	FBgn0086687	383	383	3R	8265322-8273338
	desat2 (ds2)	FBgn0043043	361	361	3R	8261970-8263582
	desatF (Fad2)	FBgn0029172	355	355	3L	11016635-11017946
	ifc (infertile crescent)	FBgn0001941	321	321	2L	5986348-5988854
	Cyt-b5-r (Cytochrome b5-related, TU-36B)	FBgn0000406	436	436	2L	16788774-16790721
	Dmel_CG17928	FBgn0032603	441	441	2L	16791568-16793444
Harpegnathos saltator	Hsal_desatE	HSAL19405	334	334	scaffold699	8359 - 2746
hymenopteragenome.org	Hsal_desatD	HSAL19404	374	374	scaffold699	18778 - 11606
	Hsal_desatC	HSAL21533	351	351	scaffold1118	155815 - 153952
	Hsal_desatB_a	HSAL23339	357	357	scaffold2416	39690 - 42713
	Hsal_desatB_b	HSAL23341	340	340	scaffold2416	66020 - 68077
	Hsal_desatB_c	HSAL14288	287	349	scaffold130	69143 - 67449
	Hsal_desatB_d	HSAL20363	279	353	scaffold868	174200 - 172499
	Hsal_desatB_e	HSAL20366	262	353	scaffold868	122312 - 120649
	Hsal_desatB_f	HSAL14290	277	351	scaffold130	18109 - 16435
	Hsal_desatB_g	-	-	353	scaffold130	26808 - 25137
	Hsal_desatB_h	HSAL14289	201	220	scaffold130	36387 - 35475
	Hsal_desatB_i	HSAL17443	849	351	scaffold427	266563 - 263155
	Hsal_desatA2_a	HSAL19407	378	378	scaffold699	65295 - 68254
	Hsal_desatA2_b	HSAL17479	315	315	scaffold428	1134686 - 1133034
	Hsal_desatA1_a	HSAL23342	350	350	scaffold2416	87749 - 93324
	Hsal_desatA1_b	HSAL23340	339	352	scaffold2416	48826 - 55700
	Hsal_ifc	HSAL13242	321	321	scaffold64	1009002 - 1011048
	Hsal_Cyt_b5_r	HSAL13910	447	426	scaffold115	252803 - 254932
	Hsal_desat_frag1	-	-	120	scaffold868	132236 - 131739
Linepithema humile	Lhum_desatE	LH13322	328	328	scf7180001004681	23933 - 26513
hymenopteragenome.org	Lhum_desatD	LH13323	371	371	scf7180001004681	17954 - 21447
	Lhum_desatB_a	LH11816	354	354	scf7180001004548	8463 - 10500
	Lhum_desatB_b	LH10841	297	354	scf7180001004332	7033 - 9267
	Lhum_desatB_c	LH13473	123	355	scf7180001004713	76553 - 79220
	Lhum_desatB_d	LH11825	357	357	scf7180001004548	59913 - 62164
	Lhum_desatB_e	LH13474	92	92	scf7180001004713	65693 - 65972
	Lhum_desatB_f	LH10840	70	263	scf7180001004332	1767 - 4969
	Lhum_desatB_g	LH13289	225	276	scf7180001004674	11218 - 9888
	Lhum_desatB_h	LH24885	209	270	scf7180001005081	4293836 - 4295512
	Lhum_desatB_i	LH26127	349	349	scf7180001004972	1288412 - 1290272
	Lhum_desatB_j	LH26126	347	347	scf7180001004972	1280451 - 1282213
	Lhum_desatB_k	-	-	329	scf7180001004548	24 - 2545
	Lhum_desatB_l	LH19802	329	329	scf7180001004972	1267464 - 1270791
	Lhum_desatB_m	LH26253	172	326	scf7180001005081	1515742 - 1518331
	Lhum_desatB_n	LH26255	206	217	scf7180001005081	1513565 - 1515357
	Lhum_desatB_o	LH26231	331	331	scf7180001004548	4781 - 6839
	Lhum_desatB_p	LH13466	339	339	scf7180001004713	67398 - 69530
	Lhum_desatB_q	-	-	262	scf7180001004674	6560 - 7890
	Lhum_desatA2_a	LH14562	376	376	scf7180001004803	46070 - 47980
	Lhum_desatA2_b part 1	LH26196	127	104	scf7180001004969	10723 - 11271
	Lhum_desatA2_b part 2	LH26195	57	57	scf7180001004969	7756 - 7947
	Lhum_desatA2_b (combined part 1 & 2)	see above 2 rows	see above 2 rows	166	see above 2 rows	see above 2 rows
	Lhum_desatA2_c	LH26156	68	139	scf7180001005015	104 - 1043
	Lhum_desatA2_d	LH26159	135	271	scf7180001005026	4190 - 12364
	Lhum_desatA1_a	LH24884	353	353	scf7180001005081	4311991 - 4316652
	Lhum_desatA1_b	LH19980	149	353	scf7180001004980	450732 - 453656
	Lhum_ifc	LH15280	321	321	scf7180001004856	744857 - 747030
	Lhum_Cyt_b5_r	LH18894	426	426	scf7180001004956	1345749 - 1349583
	Lhum_desat_frag1	-	-	43	scf7180001005081	1515505 - 1515636
	Lhum_desat_frag2	-	-	62	scf7180001004969	6153 - 6339
	Lhum_desat_frag3	-	-	104	scf7180001004969	10723 - 11271
	Lhum_desat_frag4	-	-	47	scf7180001003228	36 - 177
	Lhum_desat_frag5	-	-	71	scf7180001005026	8336 - 8549
	Lhum_desat_frag6	-	-	68	scf7180001005026	8638 - 8846
	Lhum_desat_frag7	-	-	69	scf7180001004917	2194 - 2533
	Lhum_desat_frag8	-	-	86	scf7180001004837	20162 - 20422
	Lhum_desat_frag10	-	-	37	scf7180001004803	505175 - 504984
	Lhum_desat_frag11	-	-	39	scf7180001004972	1283306 - 1283422
	Lhum_desat_frag12	-	-	156	scf7180001004548	44501 - 45229
	Lhum_desat_frag13	-	-	72	scf7180001004548	49827 - 49614
	Lhum_desat_frag14	-	-	76	scf7180001004713	62912 - 63140
	Lhum_desat_frag15	-	-	40	scf7180001004332	5754 - 5635
	Lhum_desat_frag16	-	-	44	scf7180001004837	20054 - 19923
	Lhum_desat_frag17	-	-	53	scf7180001003228	180 - 22
	Lhum_desat_frag18	-	-	71	scf7180001002162	3670 - 3452
	Lhum_desat_frag19	-	-	142	scf7180001002162	5974 - 3446
	Lhum_desat_frag20	-	-	42	scf7180001004456	554245 - 554370
	Lhum_desat_frag21	-	-	63	scf7180001004981	95396 - 95138
	Lhum_desat_frag22	-	-	44	scf7180001004590	6083 - 5952
	Lhum_desat_frag23	-	-	33	scf7180001004448	9586 - 9687
	Lhum_desat_frag24	-	-	124	scf7180001004952	860839 - 860352
	Lhum_desat_frag25	-	-	26	scf7180001004585	748029 - 748106
Nasonia vitripennis	Nvit_desatE	NV14981	323	323	gnl|Nvit_2.0|Chr3.Scaffold22	47947-49644
hymenopteragenome.org	Nvit_desatC_a	NV10949	343	343	gnl|Nvit_2.0|Chr5.Scaffold2	6802528-6800960
	Nvit_desatC_b	NV14548	330	330	gnl|Nvit_2.0|Chr2.Scaffold19	341033-339374
	Nvit_desatC_c	NV14550	346	346	gnl|Nvit_2.0|Chr2.Scaffold19	344571-343164
	Nvit_desatC_d	NV14549	350	350	gnl|Nvit_2.0|Chr2.Scaffold19	342754-341429
	Nvit_desatB_a	NV14292	362	362	gnl|Nvit_2.0|Chr3.Scaffold17	1461079-1462516
	Nvit_desatB_b	NV15360	524	361	gnl|Nvit_2.0|Chr1.Scaffold25	270003-266784
	Nvit_desatB_c	NV14219	360	343	gnl|Nvit_2.0|Chr3.Scaffold17	545559-537374
	Nvit_desatB_d	NV14220	358	341	gnl|Nvit_2.0|Chr3.Scaffold17	559446-557557
	Nvit_desatB_e	NV18186	362	362	gnl|Nvit_2.0|Chr1.Scaffold144	3711-1724
	Nvit_desatB_f	NV10298	361	356	gnl|Nvit_2.0|Chr1.Scaffold1	4618861-4617439
	Nvit_desatB_g	NV17438	362	362	gnl|Nvit_2.0|Chr2.Scaffold80	49164-51162
	Nvit_desatB_h	NV18075	328	328	gnl|Nvit_2.0|Chr4.Scaffold130	81766-83138
	Nvit_desatA2	NV14980	372	372	gnl|Nvit_2.0|Chr3.Scaffold22	41455-39989
	Nvit_desatA1_a	NV14294	919	346	gnl|Nvit_2.0|Chr3.Scaffold17	1469903-1471222
	Nvit_desatA1_b	NV14293	356	315	gnl|Nvit_2.0|Chr3.Scaffold17	1465975-1467303
	Nvit_ifc	NV17302	321	321	gnl|Nvit_2.0|Chr1.Scaffold63	695873-697480
	Nvit_Cyt_b5_r_a	NV11780	437	437	gnl|Nvit_2.0|Chr2.Scaffold5	3488250-3490997
	Nvit_Cyt_b5_r_b	-	-	437	gnl|Nvit_2.0|Chr2.Scaffold5	3493709-3495790
	Nvit_desat_frag1	-	-	53	gnl|Nvit_2.0|Chr5.Scaffold1	2822252-2822410
	Nvit_desat_frag2	-	-	48	gnl|Nvit_2.0|Chr3.Scaffold22	1258608-1258751
Pogonomyrmex barbatus	Pbar_desatE	PB27317	336	336	pbar_scf7180000350284	339019 - 336057
hymenopteragenome.org	Pbar_desatD	PB27316	412	343	pbar_scf7180000350284	346190 - 342316
	Pbar_desatB_a	PB27319	354	354	pbar_scf7180000350284	289980 - 292112
	Pbar_desatB_b	PB13749	347	347	pbar_scf7180000350023	1162644 - 1166066
	Pbar_desatB_c	PB20480	171	325	pbar_scf7180000350303	180771 - 183514
	Pbar_desatB_d	PB19329	329	329	pbar_scf7180000350284	297617 - 301352
	Pbar_desatA2_a	PB19327	264	288	pbar_scf7180000350284	373226 - 374850
	Pbar_desatA2_b	PB27318	324	324	pbar_scf7180000350284	294096 - 295531
	Pbar_desatA2_c	PB19334	324	324	pbar_scf7180000350284	311202 - 313983
	Pbar_desatA1	PB19330	354	354	pbar_scf7180000350284	330572 - 335208
	Pbar_ifc	PB23127	321	321	pbar_scf7180000350337	315690 - 317738
	Pbar_Cyt_b5_r	PB11871	426	426	pbar_scf7180000349930	463494 - 460447
	Pbar_desat_frag1	PB19336	106	106	pbar_scf7180000350284	304145 - 302692
	Pbar_desat_frag2	-	-	117	pbar_scf7180000350197	132415 - 132959
	Pbar_desat_frag3	-	-	50	pbar_scf7180000347332	899 - 1048
	Pbar_desat_frag4	-	-	35	pbar_scf7180000349858	318787 - 318683
	Pbar_desat_frag5	-	-	21	pbar_scf7180000350355	331861 - 331799
	Pbar_desat_frag6	-	-	20	pbar_scf7180000349962	173421 - 173362
	Pbar_desat_frag7	-	-	32	pbar_scf7180000349825	160819 - 160914
Solenopsis invicta	Sinv_desatE	-	-	330	Si_gnF.scaffold05712	619873 - 622144
hymenopteragenome.org	Sinv_desatD	-	-	370	Si_gnF.scaffold05712	609116 - 613911
	Sinv_desatB_a	SINV12334	495	330	Si_gnF.scaffold05712	680901 - 677224
	Sinv_desatB_b	SINV20752	346	345	Si_gnF.scaffold01426	1405438 - 1399908
	Sinv_desatB_c	-	-	346	Si_gnF.scaffold05712	450090 - 452499
	Sinv_desatA2_a	-	-	187	Si_gnF.scaffold05712	562051 - 561391
	Sinv_desatA2_b	SINV12334	495	317	Si_gnF.scaffold05712	674511 - 673081
	Sinv_desatA2_c	SINV16077	247	320	Si_gnF.scaffold02102	1645 - 208
	Sinv_desatA2_d	SINV14068	79	63	Si_gnF.scaffold03458	336765 - 336577
	Sinv_desatA1_a	SINV12343	353	353	Si_gnF.scaffold05712	644785 - 641184
	Sinv_desatA1_b	SINV24931	108	176	Si_gnF.scaffold03503	214839 - 214110
	Sinv_desatA1_c	SINV16903	353	353	Si_gnF.scaffold09758	369913 - 376917
	Sinv_desatA1_d	-	-	151	Si_gnF.scaffold08341	196307 - 185653
	Sinv_desatA1_e	SINV15773	305	309	Si_gnF.scaffold00532	95062 - 93439
	Sinv_desatA1_f	SINV10586	465	314	Si_gnF.scaffold06669	11938 - 13566
	Sinv_desatA1_g	-	-	230	Si_gnF.scaffold06151	1892 - 3262
	Sinv_desatA1_h	-	-	304	Si_gnF.scaffold01632	879 - 2481
	Sinv_desatA1_i	-	-	155	Si_gnF.scaffold09884	17920 - 19923
	Sinv_desatA1_j	SINV25670	364	309	Si_gnF.scaffold06471	2504 - 873
	Sinv_desatA1_k	SINV19921	297	253	Si_gnF.scaffold10526	13437 - 11955
	Sinv_desatA1_l	SINV19921	297	75	Si_gnF.scaffold10526	15502 - 15130
	Sinv_ifc_a	SINV14700	297	294	Si_gnF.scaffold03952	438041 - 439333
	Sinv_ifc_b	SINV23993	336	321	Si_gnF.scaffold06793	148232 - 150172
	Sinv_Cyt_b5_r_a	SINV22952	424	424	Si_gnF.scaffold06383	203184 - 205952
	Sinv_Cyt_b5_r_b	SINV22954	424	424	Si_gnF.scaffold06383	191354 - 194508
	Sinv_Cyt_b5_r_c	-	-	153	Si_gnF.scaffold05720	25485 - 25027
	Sinv_Cyt_b5_r_d	-	-	151	Si_gnF.scaffold05720	25595 - 26050
	Sinv_Cyt_b5_r_e	-	-	165	Si_gnF.scaffold05472	19152 - 19645
	Sinv_desat_frag1	-	-	71	Si_gnF.scaffold03503	231398 - 231174
	Sinv_desat_frag2	-	-	46	Si_gnF.scaffold03503	222727 - 222590
	Sinv_desat_frag3	-	-	76	Si_gnF.scaffold08909	1612 - 1385
	Sinv_desat_frag4	-	-	114	Si_gnF.scaffold07779	1 - 448
	Sinv_desat_frag5	-	-	41	Si_gnF.scaffold07779	861 - 983
	Sinv_desat_frag6	-	-	62	Si_gnF.scaffold07779	773 - 586
	Sinv_desat_frag7	-	-	116	Si_gnF.scaffold06346	1559 - 3535
	Sinv_desat_frag8	-	-	80	Si_gnF.scaffold05829	9926 - 10174
	Sinv_desat_frag9	-	-	27	Si_gnF.scaffold05829	9833 - 9753
	Sinv_desat_frag10	-	-	79	Si_gnF.scaffold07448	1563 - 1920
	Sinv_desat_frag11	-	-	24	Si_gnF.scaffold07448	1808 - 1737
	Sinv_desat_frag12	-	-	61	Si_gnF.scaffold00899	212270 - 212452
	Sinv_desat_frag13	-	-	72	Si_gnF.scaffold05712	625196 - 624981
Tribolium castaneum	Tcas_desatE	TC016399	277	277	Unknown_group_25	231126-229993
beetlebase.org	Tcas_desatD	TC014819	356	356	Unknown_group_46	24153-5209
	Tcas_desatC	TC000549	335	335	ChLG2	852711-851341
	Tcas_desatB	TC016414	288	328	Unknown_group_25	203246-204455
	Tcas_desatA2_a	TC015108	323	302	ChLG6	5414421-5416523
	Tcas_desatA2_b	TC014821	389	389	Unknown_group_46	63864-71690
	Tcas_desatA2_c	TC015338	290	290	ChLG6	242416-241462
	Tcas_desatA2_d	TC014820	414	374	Unknown_group_46	49064-50624
	Tcas_desatA2_e	TC015383	320	320	ChLG6	117625-118968
	TcD12Des	TC003656	358	358	ChLG3	14752418-14802626
	Tcas_desatA2_g	TC015349	321	344	ChLG6	116035-114682
	Tcas_desatA2_h	TC015382	318	318	ChLG6	116215-117268
	Tcas_desatA2_i	TC015395	329	329	ChLG6	263878-264989
	TcD9DesA	TC011471	353	353	ChLG10	607006-608120
	TcD9DesB	TC016415	350	350	Unknown_group_25	222887-224261
	Tcas_ifc	TC015856	321	321	ChLG6	12074870-12081166
	Tcas_Cyt_b5_r_b	TC006232	437	437	ChLG8	6040296-6044335
	Tcas_Cyt_b5_r_a	TC006231	415	436	ChLG8	6034812-6038508
	Tcas_desat_frag1	-	-	84	ChLG6	265341-265046
